# Supplementary material for: Genetic Diversity and Population Structure of Leishmania infantum in Morocco as Revealed by Multilocus Sequence Typing (MLST) Approach
Source: Pathogens. 2023 May 31;12(6):785. doi: 10.3390/pathogens12060785 (PMC10304088; doi:10.3390/pathogens12060785)
Supplement: Supplementary file 1 [file pathogens-12-00785-s001.zip]

Archive with 1 entries (1 files):
- pathogens-2380131-supplementary.pdf
